# Supplementary material for: PsittaWel: A welfare assessment tool for companion parrots
Source: Anim Welf. 2026 May 14;35:e34. doi: 10.1017/awf.2026.10089 (PMC13175777; doi:10.1017/awf.2026.10089)
Supplement: Piseddu et al. supplementary material [file S096272862610089Xsup001.zip]

Archive with 3 entries (3 files):
- OnlineSurveys_Original.pdf
- PsittaWel.pdf
- Supplementary materials.pdf
